# Supplementary material for: Respiratory Telerehabilitation of Boys and Young Men with Duchenne Muscular Dystrophy in the COVID-19 Pandemic
Source: Int J Environ Res Public Health. 2021 Jun 8;18(12):6179. doi: 10.3390/ijerph18126179 (PMC8229414; doi:10.3390/ijerph18126179)
Supplement: Supplementary file 1 [file ijerph-18-06179-s001.zip]

Archive with 1 entries (1 files):
- ijerph-1225541-supplementary.pdf
